# Supplementary material for: Foods contributing to nutrients intake and assessment of nutritional status in pre-dialysis patients: a cross-sectional study
Source: BMC Nephrol. 2020 Jul 25;21:301. doi: 10.1186/s12882-020-01958-8 (PMC7382820; doi:10.1186/s12882-020-01958-8)
Supplement: Supplementary file 1 — Additional file 1: Supplement table 1. Major food sources contributing to energy and nutrients intakes in all CKD patients (n = 256). Supplement table 2. Major food sources contributing to energy and nutrients intakes in DM-CKD groups (n = 107). Supplement table 3. Major food sources contributing to energy and nutrients intakes in Non-DM-CKD groups (n = 149). Supplement table 4. Bioelectrical impedance analysis (BIA) measurement of the male subjects according to tertiles of protein intake. Supplement table 5. Bioelectrical impedance analysis (BIA) measurement of the female subjects according to tertiles of protein intake. Supplement table 6. Bioelectrical impedance analysis (BIA) measurement of the male subjects according to low-protein diet (< 0.8 g/kg/day). Supplement table 7. Bioelectrical impedance analysis (BIA) measurement of the female subjects according to low-protein diet (< 0.8 g/kg/day). Supplement table 8. Pearson’s correlation coefficients between BIA data and SGA score in malnourished patients. [file 12882_2020_1958_MOESM1_ESM.xlsx]

## Sheet: Suppl table 1
Supplement table 1. Major food sources contributing to energy and nutrients intakes in all CKD patients(n=256)
Rank	Energy		Protein		Phosphorus		Potassium		Sodium
	Food	Mean¹±SEM²	Food	Mean±SEM	Food	Mean±SEM	Food	Mean±SEM	Food	Mean±SEM
1	Refined grains	34.9±0.8	Refined grains	17.1±0.5	Refined grains	13.3±0.4	Cooked vegetables	13.6±0.5	Seasoning	56.6±1.0
2	Red meat	7.1±0.4	Fish	13.0±0.7	Fish	11.9±0.6	Fruits	13.6±0.8	Salted vegetables	11.0±0.6
3	Whole grains	7.1±0.6	Red meat	12.9±0.6	Legumes	8.4±0.5	Potato and starch	6.7±0.5	Refined grains	7.8±0.6
4	Fruits	5.7±0.3	Legumes	8.5±0.5	Red meat	7.9±0.4	Refined grains	6.7±0.3	Fish	3.1±0.3
5	Legumes	4.5±0.3	Eggs	5.4±0.3	Whole grains	7.1±0.6	Salted vegetables	6.5±0.4	Seaweed	2.8±0.2
6	Fat and oils	4.3±0.2	Whole grains	4.9±0.4	Cooked vegetables	6.2±0.2	Legumes	6.1±0.5	Eggs	1.5±0.1
7	Fish	3.6±0.2	Seafood	4.5±0.4	Eggs	5.6±0.3	Seasoning	5.5±0.2	Processed red meat	1.5±0.3
8	Cooked vegetables	2.7±0.1	Cooked vegetables	4.3±0.2	Fruits	4.6±0.4	Red meat	4.9±0.3	Seafood	1.5±0.2
9	Potato and starch	2.7±0.2	Poultry	4.2±0.5	Milk	4.6±0.5	Whole grains	4.7±0.6	Processed fish	1.4±0.2
10	Eggs	2.5±0.1	Seasoning	3.5±0.1	Seasoning	4.0±0.1	Raw vegetables	4.6±0.3	Whole grains	1.4±0.2
¹ % of total energy or nutrient intake.
² The data are presented as means ± SEMs(standard error of the means).

## Sheet: Suppl table 2
Supplement table 2. Major food sources contributing to energy and nutrients intakes in DM-CKD groups(n=107)
Rank	Energy		Protein		Phosphorus		Potassium		Sodium
	Food	Mean¹±SEM²	Food	Mean±SEM	Food	Mean±SEM	Food	Mean±SEM	Food	Mean±SEM
1	Refined grains	32.3±1.3	Refined grains	15.6±0.7	Refined grains	11.8±0.7	Cooked vegetables	12.9±0.7	Seasoning	55.7±1.7
2	Whole grains	9.4±0.9	Red meat	13.1±0.9	Fish	11.6±0.9	Fruits	11.4±1.1	Kimchi	11.8±0.9
3	Red meat	7.2±0.5	Fish	13.0±1.0	Legumes	10.3±0.9	Legumes	7.9±0.8	Refined grains	8.5±1.1
4	Legumes	5.8±0.6	Legumes	10.6±0.9	Whole grains	9.4±1.1	Kimchi	7.1±0.6	Fish	3.2±0.4
5	Fruits	5.0±0.5	Whole grains	6.3±0.6	Red meat	7.8±0.6	Potato and starch	6.9±0.9	Seaweed	2.7±0.4
6	Fat and oils	4.3±0.3	Poultry	5.1±1.0	Cooked vegetables	5.9±0.4	Whole grains	6.3±1.0	Fruits	1.8±0.5
7	Fish	3.6±0.3	Eggs	4.8±0.4	Eggs	5.1±0.5	Refined grains	6.3±0.5	Whole grains	1.5±0.4
8	Potato and starch	3.0±0.4	Cooked vegetables	4.1±0.3	Milk	5.1±0.9	Seasoning	5.4±0.3	Seafood	1.3±0.3
9	Cooked vegetables	2.7±0.2	Seafood	3.8±0.7	Fruits	4.1±0.6	Red meat	5.0±0.5	Red meat	1.3±0.2
10	Eggs	2.3±0.2	Seasoning	3.6±0.2	Seasoning	4.1±0.2	Fish	4.5±0.4	Processed fish	1.2±0.3
¹ % of total energy or nutrient intake.
² The data are presented as means ± SEMs(standard error of the means).

## Sheet: Suppl table 3
Supplement table 3. Major food sources contributing to energy and nutrients intakes in Non-DM-CKD groups(n=149)
Rank	Energy		Protein		Phosphorus		Potassium		Sodium
	Food	Mean¹±SEM²	Food	Mean±SEM	Food	Mean±SEM	Food	Mean±SEM	Food	Mean±SEM
1	Refined grains	36.7±1.1	Refined grains	18.1±0.7	Refined grains	14.4±0.6	Fruits	15.1±1.1	Seasoning	57.2±1.2
2	Red meat	7.1±0.5	Fish	13.0±0.9	Fish	12.1±0.8	Cooked vegetables	14.2±0.7	Kimchi	10.4±0.7
3	Fruits	6.3±0.4	Red meat	12.8±0.9	Red meat	8.0±0.6	Refined grains	7.1±0.3	Refined grains	7.2±0.7
4	Whole grains	5.4±0.7	Legumes	6.9±0.6	Legumes	7.0±0.6	Potato and starch	6.6±0.7	Fish	3.0±0.3
5	Fat and oils	4.3±0.2	Eggs	5.9±0.4	Cooked vegetables	6.4±0.3	Kimchi	6.1±0.4	Seaweed	2.8±0.3
6	Legumes	3.6±0.3	Seafood	5.0±0.6	Eggs	6.0±0.4	Seasoning	5.5±0.2	Processed red meat	1.9±0.4
7	Fish	3.6±0.3	Cooked vegetables	4.5±0.2	Whole grains	5.5±0.7	Legumes	4.9±0.5	Eggs	1.7±0.2
8	Cooked vegetables	2.7±0.1	Whole grains	3.9±0.5	Fruits	5.0±0.6	Red meat	4.8±0.4	Seafood	1.6±0.2
9	Eggs	2.7±0.2	Poultry	3.5±0.6	Milk	4.3±0.6	Fish	4.7±0.4	Processed fish	1.5±0.3
10	Snacks	2.5±0.4	Seasoning	3.5±0.2	Seafood	4.0±0.5	Raw vegetables	4.7±0.4	Snacks	1.4±0.3
¹ % of total energy or nutrient intake.
² The data are presented as means ± SEMs(standard error of the means).

## Sheet: Suppl table 4
Supplement table 4. Bioelectrical impedance analysis (BIA) measurement of the male subjects according to tertiles of protein intake
Parameters	Tertiles of protein intake for male (n=153)1			P value4
	Tertile 1 (n=40)	Tertile 2 (n=47)	Tertile 3 (n=66)
Bioelectrical impedance analysis
Weight (kg)	70.2±12.82	71.8±7.1	71.9 ± 13.2	0.74
Body mass index, BMI (kg/m2)	24.5±3.3	25.1±2.6	25.5 ± 3.8	0.36
Fat mass, FM (kg) 3	16.8±6.6	17.6±5.9	18.6 ± 8.0	0.39
Percent body fat, PBF (%)	23.8±6.5	24.3±6.8	25.2 ± 6.2	0.55
Fat free mass, FFM (kg)	53.4±9.0	54.0±5.6	53.3 ± 6.8	0.88
Skeletal muscle mass, SMM (kg)	29.4±5.5	29.9±3.4	29.6 ± 4.1	0.85
Visceral fat area, VFA (cm2) 3	75.1±30.7	76.5±28.9	78.8 ± 34.7	0.91
Midarm circumference, MAC(cm) 3	25.7±2.2	25.8±3.2	26.3 ± 2.0	0.5
1 The subjects were classified into 3 groups according to tertiles of protein intake in male subjects.
2 The data are presented as means ± standard deviations.
3 The variable was analyzed after transformed to natural logarithms.
4 One-way ANOVA was performed to compare parameters according to tertiles of protein intake. Means with different letters indicate significant differences (P<0.05) by Bonferroni multiple comparison test.

## Sheet: Suppl table 5
Supplement table 5. Bioelectrical impedance analysis (BIA) measurement of the female subjects according to tertiles of protein intake
Parameters	Tertiles of protein intake for female (n=103)1			P value4
	Tertile 1 (n=45)	Tertile 2 (n=39)	Tertile 3 (n=19)
Bioelectrical impedance analysis
Weight (kg)	59.7±12.62	63.0±9.7	62.4±8.3	0.35
Body mass index, BMI (kg/m2)	25.1±4.9	25.7±3.6	25.5±3.5	0.81
Fat mass, FM (kg) 3	21.2±8.6	22.6±6.4	22.0±6.3	0.34
Percent body fat, PBF (%)	34.8±7.3	35.5±4.9	34.7±6.5	0.85
Fat free mass, FFM (kg)	38.1±6.0	40.4±4.7	40.4±4.1	0.09
Skeletal muscle mass, SMM (kg)	20.4±3.6	21.7±2.8	21.8±2.5	0.12
Visceral fat area, VFA (cm2) 3	102.9±45.2	107.4±32.0	105.6±40.5	0.55
Midarm circumference, MAC(cm) 3	22.9±2.4	23.3±1.7	23.6±1.6	0.33
1 The subjects were classified into 3 groups according to tertiles of protein intake in female subjects.
2 The data are presented as means ± standard deviations.
3 The variable was analyzed after transformed to natural logarithms.
4 One-way ANOVA was performed to compare parameters according to tertiles of protein intake. Means with different letters indicate significant differences (P<0.05) by Bonferroni multiple comparison test.

## Sheet: Suppl table 6
Supplement table 6. Bioelectrical impedance analysis (BIA) measurement of the male subjects according to low-protein diet (< 0.8 g/kg/day)
Parameters	Male(n=153)1		P value4
	Low-protein diet	Non- low-protein diet
	(n=36)	(n=117)
Bioelectrical impedance analysis
Weight (kg)	74.2±11.52	70.6±11.4	0.1
Body mass index, BMI (kg/m2)	25.4±2.8	25.0±3.5	0.59
Fat mass, FM (kg) 3	18.4±6.3	17.7±7.3	0.47
Percent body fat, PBF (%)	24.8±5.6	24.5±6.7	0.78
Fat free mass, FFM (kg)	55.8±8.2	52.9±6.6	0.03
Skeletal muscle mass, SMM (kg)	30.9±5.1	29.3±4.0	0.09
Visceral fat area, VFA (cm2) 3	81.6±28.4	75.7±32.8	0.1
Midarm circumference, MAC(cm) 3	26.4±2.0	25.9±2.6	0.21
1 The subjects were classified into 2 groups according to low-protein diet in male subjects.
2 The data are presented as means ± standard deviations.
3 The variable was analyzed after transformed to natural logarithms.
4T-test was performed to compare parameters according to low-protein diet.

## Sheet: Suppl table 7
Supplement table 7. Bioelectrical impedance analysis (BIA) measurement of the female subjects according to low-protein diet (< 0.8 g/kg/day)
Parameters	Female(n=103)1		P value4
	Low-protein diet	Non- low-protein diet
	(n=29)	(n=74)
Bioelectrical impedance analysis
Weight (kg)	66.5±15.02	59.5±8.1	0.02
Body mass index, BMI (kg/m2)	27.4±5.8	24.6±3.1	0.02
Fat mass, FM (kg) 3	25.3±10.4	20.6±5.3	0.03
Percent body fat, PBF (%)	37.1±7.3	34.3±5.7	0.04
Fat free mass, FFM (kg)	40.7±6.5	38.9±4.7	0.19
Skeletal muscle mass, SMM (kg)	22.0±3.9	20.8±2.8	0.12
Visceral fat area, VFA (cm2) 3	121.2±51.2	98.8±32.0	0.03
Midarm circumference, MAC(cm) 3	24.1±2.7	22.8±1.6	0.03
1 The subjects were classified into 2 groups according to low-protein diet in female subjects.
2 The data are presented as means ± standard deviations.
3 The variable was analyzed after transformed to natural logarithms.
4T-test was performed to compare parameters according to low-protein diet.

## Sheet: Suppl table 8
Supplement table 8. Pearson’s correlation coefficients between BIA data and SGA score in malnourished patients
Variables	SGA score in malnourished patients
	(n=31)
Phase angle, PhA(degrees)	0.53*
Intracellular water, ICW(L)	0.01
Extracellular water, ECW(L)	-0.06
Total body water, TBW(L)	-0.02
ECW/TBW	-0.38*
Body cell mass, BCM(kg)	0.01
Bone mineral content, BMC(kg)	-0.1
Midarm circumference, MAC(cm)	0.23
Fat free mass, FFM(kg)	-0.02
Fat mass, FM(kg)	0.14
Percent body fat, PBF(%)	0.12
Skeletal muscle mass, SMM(kg)	0.01
Visceral fat area, VFA(cm2)	0.13
*significant at the P<0.05 level
